# Supplementary material for: Unconjugated Multi-Epitope Peptides Adjuvanted with ALFQ Induce Durable and Broadly Reactive Antibodies to Human and Avian Influenza Viruses
Source: Vaccines (Basel). 2023 Sep 8;11(9):1468. doi: 10.3390/vaccines11091468 (PMC10537791; doi:10.3390/vaccines11091468)
Supplement: Supplementary file 1 [file vaccines-11-01468-s001.zip]

Archive with 1 entries (1 files):
- vaccines-2510481-supplementary.pdf
